# Supplementary material for: Metal Nanoparticles with Antimicrobial Properties: The Toxicity Response in Mouse Mesenchymal Stem Cells
Source: Toxics. 2023 Mar 9;11(3):253. doi: 10.3390/toxics11030253 (PMC10057305; doi:10.3390/toxics11030253)
Supplement: Supplementary file 1 [file toxics-11-00253-s001.zip]

Archive with 1 entries (1 files):
- toxics-2236701-SI.pdf
